# Supplementary material for: Carotid Perivascular Adipose Tissue Density as a Marker of Large Artery Atherosclerotic Stroke in Patients Undergoing Mechanical Thrombectomy for Acute Middle Cerebral Artery Occlusion
Source: J Clin Med. 2026 Jun 5;15(11):4369. doi: 10.3390/jcm15114369 (PMC13258051; doi:10.3390/jcm15114369)
Supplement: Supplementary file 1 [file jcm-15-04369-s001.zip]

Archive with 1 entries (1 files):
- jcm-4248509-supplementary.pdf
